# Supplementary material for: Enhancement of the Precision ID Mitochondrial DNA Whole Genome System for Challenging Unidentified Human Remains
Source: Genes (Basel). 2025 Jan 22;16(2):119. doi: 10.3390/genes16020119 (PMC11855493; doi:10.3390/genes16020119)
Supplement: Supplementary file 1 [file genes-16-00119-s001.zip › Supplementary Tables.xlsx]

## Sheet: Table S1
			NO BSA													20 μg BSA
Sample Name	# Possible Polymorphisms*		Expt # & IonCode	Template volume (μL)	Human DNA Template Quantity Amplified (ng)	nhDNA Quantity Amplified (ng)	Ratio nhDNA/human	% Haplotype Detected	% Genome Reported	# Used Reads	Total # of Reads	% Used Reads	Read Length Histogram	Comments		Expt # & IonCode	BSA source	Template volume (μL)	Human DNA Template Quantity Amplified (ng)	nhDNA Quantity Amplified (ng)	Ratio nhDNA/human	% Haplotype Detected	% Genome Reported	# Used Reads	Total # of Reads	% Used Reads	Read Length Histogram	Comments
Case-1	ND		exp 9; IC120	11	0.0551	35.1449	637.838	0	0	1555	23752	6.54682				exp 9; IC128	primer	11	0.0551	35.1449	637.838	M	100	463434	466120	99.4238
Case-2	φ		MPDP Case; IC109	12	0.0036	155.996	43332.3	0	0	1597	196318	0.813476				exp 5; IC110	template	12	0.0036	155.996	43332.3	ND	95.4614	327676	1215338	26.9617
			exp 8; IC106	12	0.00796	335.992	42210.1	0	0	4020	552696	0.727344				exp 8; IC114	primer	12	0.00796	335.992	42210.1	ND	96.1494	462439	880368	52.5279
Case-3	ND		MPDP Case; IC110	15	0.0225	ND	ND	ND	8.8901	52131	663251	7.85992				exp 5; IC117	template	11	0.0165	ND	ND	ND	34.5042	45871	1288778	3.55926		Primer pool 1 & 2 <CT
			exp 7; IC119	15	0.0098	ND	ND	ND	0.0241415	7296	934092	0.781079				exp 7; IC127	primer	15	0.0098	ND	ND	ND	0.0241415	7377	824299	0.894942
			exp 8; IC103	9	0.0059	ND	ND	ND	50.6186	74342	1263134	5.88552				exp 8; IC111	primer	9	0.0059	ND	ND	ND	38.1556	50303	1174994	4.28113
Case-4	13#		MPDP Case; IC117	15	0.0112	ND	ND	0	0	208	23963	0.868005				exp 5; IC109	template	11	0.0082	ND	ND	100	81.6887	191737	267150	71.7713
Case-5	52#		exp 5; IC103	14	0.0247	ND	ND	28.8462	55.4409	368276	730639	50.4046		Primer pool 1 <CT; confirmed consistent SNPs only counted		exp 5; IC104	template	14	0.0247	ND	ND	46.1538	55.8634	550583	716287	76.8663		Primer pool 2 <CT; confirmed consistent SNPs only counted
																exp 6; IC106	amp wells	8	0.0141	ND	ND	100	100	630056	712745	88.3985		confirmed consistent SNPs only counted
																exp 6; IC130	primer	8	0.0141	ND	ND	96.1538	100	682892	780596	87.4834		confirmed consistent SNPs only counted
			exp 9; IC117	14	0.012	139.988	11665.7	ND	5.20249	20096	780466	2.57487				exp 9; IC125	primer	14	0.012	139.988	11665.7	57.6923	75.3998	194689	491551	39.6071		confirmed consistent SNPs only counted
Case-6	42		exp 5; IC119	14	0.0026	3808	1.46461e+06	0	0	5184	849851	0.609989				exp 5; IC120	template	14	0.0026	3808	1.46461e+06	0	0	6079	884027	0.687649
Case-7	41		MPDP Case; IC127	7	0.0137	566.986	41385.9	14.6341	20.6832	135143	967947	13.9618				exp 5; IC101	template	7	0.0137	566.986	41385.9	53.6585	56.1772	608171	644057	94.4281		Primer pool 2 <CT
			exp 7; IC117	15	0.0773	5054.92	65393.6	0	0	8461	881516	0.959824				exp 7; IC125	primer	15	0.0773	5054.92	65393.6	0	0	6822	608546	1.12103
			exp 8; IC101	7	0.0361	2358.96	65345.3	0	0	12020	1217490	0.987277				exp 8; IC109	primer	7	0.0361	2358.96	65345.3	19.5122	41.9639	59160	1277557	4.63071		low level mixture; major is concordant
Case-8	33		MPDP Case; IC118	9	0.3357	48.2643	143.772	0	0	4818	78479	6.13922				exp 5; IC118	template	9	0.3357	48.2643	143.772	63.6364	55.1331	893404	902285	99.0157		Primer pool 2 <CT
Case-9	13		exp 9; IC121	9	0.0211	485.979	23032.2	0	0.0422476	4466	610030	0.732095				exp 9; IC129	primer	9	0.0211	485.979	23032.2	100	100	333800	406682	82.0789
Case-10	15		exp 9; IC122	6	0.1736	389.826	2245.54	0	0.0844951	2781	424666	0.654868				exp 9; IC130	primer	6	0.1736	389.826	2245.54	100	100	263736	266905	98.8127
Case-11	50		MPDP Case; IC101	9	0.3776	674.622	1786.61	0	0.585431	24340	317770	7.65963				exp 5; IC102	template	9	0.3776	674.622	1786.61	50	55.4047	1289429	1315031	98.0531		Primer pool 2 <CT
			exp 7; IC118	2.6	0.1	139.9	1399	100	96.6081	513064	521435	98.3946				exp 7; IC126	primer	2.6	0.1	139.9	1399	100	99.3784	882441	933379	94.5426
			exp 8; IC102	9	0.3459	485.654	1404.03	0	0	10127	889975	1.1379				exp 8; IC110	primer	9	0.3459	485.654	1404.03	100	99.3784	1461550	1472862	99.232
Case-12	18		exp 5; IC125	14	0.121	ND	ND	0	0	6201	954699	0.649524				exp 5; IC126	template	14	0.121	ND	ND	22.2222	9.4876	24191	1056097	2.2906		Primer pool 1 & 2 <CT
																exp 6; IC121	amp wells	8	0.0692	1127.93	16299.6	94.4444	92.8843	136328	522710	26.081
																exp 6; IC122	template	8	0.0692	1127.93	16299.6	88.8889	86.0462	103399	398379	25.9549
			exp 7; IC120	15	0.0695	2114.93	30430.7	0	0	6499	1017105	0.63897				exp 7; IC128	primer	15	0.0695	2114.93	30430.7	33.3333	39.4351	84215	1016071	8.2883
			exp 8; IC104	8	0.0371	1127.96	30403.3	88.8889	95.9382	272491	1329229	20.4999				exp 8; IC112	primer	8	0.0371	1127.96	30403.3	94.4444	98.0989	277455	1149337	24.1404
Case-13	30		exp 5; IC129	14	0.5035	3429.5	6811.31	0	0	8029	1071068	0.749626				exp 5; IC130	template	14	0.5035	3429.5	6811.31	0	0	8739	1034231	0.844976
			exp 7; IC121	4.7	0.1	944.9	9449	100	98.7446	692527	796388	86.9585				exp 7; IC129	primer	4.7	0.1	944.9	9449	100	98.3282	443967	612636	72.4683
			exp 8; IC105	14	0.4558	2813.54	6172.76	0	0	7110	934105	0.761156				exp 8; IC113	primer	14	0.4558	2813.54	6172.76	23.3333	9.37293	22274	102380	21.7562
Case-14	88		exp 5; IC105	7	0.371	90.629	244.283	0	0	2620	207905	1.26019				exp 5; IC106	template	7	0.371	90.629	244.283	60.2273	55.5073	772888	775920	99.6092		Primer pool 2 <CT
																exp 6; IC101	amp wells	7	0.371	90.629	244.283	90.9091	96.4512	364235	365684	99.6038
																exp 6; IC117	amp wells	7	0.371	90.629	244.283	93.1818	97.272	408052	409292	99.697
																exp 6; IC118	template	7	0.371	90.629	244.283	92.0455	97.6462	379326	380522	99.6857
																exp 6; IC125	primer	7	0.371	90.629	244.283	89.7727	95.2683	379593	381631	99.466
Case-15	38		exp 5; IC111	14	0.3372	ND	ND	0	0	8267	516078	1.60189				exp 5; IC112	template	14	0.3372	ND	ND	63.1579	68.2419	567351	568752	99.7537		Primer pool 1 <CT
																exp 6; IC102	amp wells	8	0.1927	ND	ND	97.3684	97.1815	283860	284876	99.6434
																exp 6; IC126	primer	8	0.1927	ND	ND	100	98.98	365566	366842	99.6522
			exp 9; IC118	14	0.2693	58.5307	217.344	0	0	610	36539	1.66945				exp 9; IC126	primer	14	0.2693	58.5307	217.344	60.5263	52.9241	383594	410167	93.5214
Case-16	38		exp 5; IC113	13	0.444	ND	ND	0	0	7823	954453	0.819632				exp 5; IC114	template	13	0.444	ND	ND	78.9474	82.2922	857802	1076344	79.6959
																exp 6; IC103	amp wells	9	0.3074	ND	ND	100	99.3784	395662	443509	89.2117
																exp 6; IC127	primer	9	0.3074	ND	ND	94.7368	95.5942	510605	578300	88.2941
			exp 9; IC119	13	0.3524	1533.65	4352.01	0	0	4395	548080	0.80189				exp 9; IC127	primer	13	0.3524	1533.65	4352.01	84.2105	78.7434	342013	383549	89.1706
Case-17	15		exp 5; IC121	6	0.8714	1757.13	2016.44	40	50.3651	249972	1017886	24.558		Primer pool 1 <CT		exp 5; IC122	template	6	0.8714	1757.13	2016.44	93.3333	98.4791	725838	1089745	66.6062
																exp 6; IC104	amp wells	6	0.8714	1757.13	2016.44	100	99.1611	452043	618694	73.0641
																exp 6; IC128	primer	6	0.8714	1757.13	2016.44	100	99.1973	478721	687404	69.6419
Case-18	18		exp 5; IC127	10	0.5514	3939.45	7144.45	0	0	6706	969199	0.691912				exp 5; IC128	template	10	0.5514	3939.45	7144.45	94.4444	99.155	921884	1233549	74.7343
																exp 6; IC105	amp wells	10	0.5514	3939.45	7144.45	50	61.2409	174782	550948	31.7239
																exp 6; IC129	primer	10	0.5514	3939.45	7144.45	44.4444	56.8652	172677	559815	30.8454
* result obtained with lower template volume, different or re-purified extract
ф degraded mixture; SNPs not counted
# degraded mixture with numts; confirmed SNPs counted
NT - not tested
M - mixture
ND - not determined
For DNA quantities blue = geometric mean, purple = small target, red = large target

## Sheet: Table S2
IonCode	Expt #	Amount BSA	% Haplotype Detected	% Genome Reported	# Used Reads	Total # of Reads	% Used Reads	Read Length Histogram
102	1		100	100	533586	534460	99.8365
109	1		100	100	688711	690023	99.8099
118	1		93.1034	97.2901	442807	443591	99.8233
126	1		100	100	813137	814375	99.848
102	2		100	100	773666	775147	99.8089
110	2		100	100	1108140	1110550	99.783
118	2		93.1034	98.3403	815295	817034	99.7872
126	2		100	100	841157	842733	99.813
105	3		100	100	715682	716868	99.8346
112	3		96.5517	100	877536	878805	99.8556
102	3	10 μg (in template)	100	100	700040	701727	99.7596
102	4		100	97.8997	633735	635297	99.7541
126	4		100	100	696397	697522	99.8387
103	4	20 μg (in template)	100	98.4248	837480	844751	99.1393
127	4	40 μg (in template)	100	100	858310	861872	99.5867

## Sheet: Table S3
Sample	Ion Inst	Amount BSA	% Haplotype Detected	% Genome Reported	# Used Reads	Total # of Reads	% Used Reads	Read Length Histogram
PS1-100pg	1S5		97.7778	95.9744	620997	622143	99.8158
	1S5	20 μg (in primer)	91.1111	94.0371	326447	327277	99.7464
	1S5	20 μg (in primer)	93.3333	94.5742	501522	502978	99.7105
PS1-100pg	2S5		100	99.5051	653371	654421	99.8396
	2S5	20 μg (in primer)	100	99.1007	367476	368297	99.7771
	2S5	20 μg (in primer)	100	99.5051	560261	561597	99.7621
PS1-10pg	1S5		80	88.0379	562261	565848	99.3661
	1S5	20 μg (in primer)	91.1111	93.3792	460601	470383	97.9204
	1S5	20 μg (in primer)	95.5556	95.8356	454959	460843	98.7232
PS1-10pg	2S5		97.7778	96.8194	614201	617327	99.4936
	2S5	20 μg (in primer)	100	99.1007	499840	508481	98.3006
	2S5	20 μg (in primer)	100	99.5051	509840	515310	98.9385
PS1-1pg	1S5		86.6667	91.1039	315819	327217	96.5167
	1S5	20 μg (in primer)	88.8889	90.0658	249914	285071	87.6673
	1S5	20 μg (in primer)	91.1111	92.8058	270102	298079	90.6142
PS1-1pg	2S5		100	99.1007	346589	356483	97.2246
	2S5	20 μg (in primer)	97.7778	97.3203	265550	295595	89.8358
	2S5	20 μg (in primer)	97.7778	98.642	295025	319964	92.2057

## Sheet: Table S4
Sample	Ion Inst	Amount BSA	% Haplotype Detected	% Genome Reported	# Used Reads	Total # of Reads	% Used Reads	Read Length Histogram
Bone1-100pg	1S5		97.1429	98.0445	849714	853828	99.5182
	1S5	20 μg (in primer)	97.1429	95.727	495812	499121	99.337
	1S5	20 μg (in primer)	97.1429	95.7028	591386	595398	99.3262
Bone1-100pg	2S5		100	100	895215	898840	99.5967
	2S5	20 μg (in primer)	97.1429	99.3301	520821	523807	99.4299
	2S5	20 μg (in primer)	97.1429	99.3301	644431	648080	99.437
Bone1-10pg	1S5		97.1429	96.8676	643446	649560	99.0587
	1S5	20 μg (in primer)	97.1429	93.0473	363277	382874	94.8816
	1S5	20 μg (in primer)	97.1429	93.9526	374015	387997	96.3964
Bone1-10pg	2S5		100	100	696948	702440	99.2182
	2S5	20 μg (in primer)	97.1429	98.9257	403792	421876	95.7134
	2S5	20 μg (in primer)	97.1429	98.9257	411342	423900	97.0375
Bone1-1pg	1S5		88.5714	88.0801	196353	203128	96.6647
	1S5	20 μg (in primer)	65.7143	67.0348	76384	113564	67.2608
	1S5	20 μg (in primer)	54.2857	60.6494	53919	78745	68.4729
Bone1-1pg	2S5		97.1429	94.876	211596	217521	97.2761
	2S5	20 μg (in primer)	82.8571	76.5888	76891	107896	71.264
	2S5	20 μg (in primer)	74.2857	71.5855	56048	76776	73.002

## Sheet: Table S5
NO BSA										WITH BSA
	Expt #	% Haplotype Detected	% Genome Reported	# Used Reads	Total # of Reads	% Used Reads	Read Length Histogram			Expt #	Amount BSA	% Haplotype Detected	% Genome Reported	# Used Reads	Total # of Reads	% Used Reads	Read Length Histogram
Humic Acid									Humic Acid
1 ng/μL	1	100	100	521809	522478	99.872			1 ng/μL	1	10 μg (in template)	100	99.7043	471171	545698	86.3428
7.5 ng/μL	1	93.1034	99.6982	1155725	1157207	99.8719			7.5 ng/μL	1	10 μg (in template)	100	100	839441	840395	99.8865
15 ng/μL	2	0	0	659	2894	22.7713
25 ng/μL	2	0	0	1228	2847	43.1331
50 ng/μL	2	0	0	62	1799	3.44636			50 ng/μL	3	10 μg (in template)	93.1034	99.6982	868575	869665	99.8747
50 ng/μL	11	0	0	48	1526	3.14548			50 ng/μL	4	20 μg (in template)	93.1034	98.5817	706719	707792	99.8484
									50 ng/μL	4	40 μg (in template)	93.1034	98.8291	687331	688285	99.8614
									50 ng/μL	11	20 μg (in primers)	93.1034	99.6982	356294	356983	99.807
Hematin									Hematin
3 μM	1	93.1034	99.6982	631374	632414	99.8356			3 μM	1	10 μg (in template)	100	100	647519	648599	99.8335
10 μM	1	0	0	73	824	8.85922			10 μM	1	10 μg (in template)	100	100	887759	888961	99.8648
20 μM	2	0	0	119	3501	3.39903
50 μM	2	0	0	133	2362	5.63082			50 μM	3	10 μg (in template)	93.1034	99.6982	700965	701789	99.8826
50 μM	11	0	0	54	1956	2.76074			50 μM	4	20 μg (in template)	93.1034	98.9559	629577	630582	99.8406
									50 μM	4	40 μg (in template)	93.1034	99.0042	682562	683634	99.8432
									50 μM	11	20 μg (in primers)	93.1034	99.6982	343593	344398	99.7663
Calcium									Calcium
500 μM	2	100	99.0766	933931	935783	99.8021
1500 μM	2	72.4138	74.8084	767739	771991	99.4492			1500 μM	3	10 μg (in template)	89.6552	92.5886	1080409	1083534	99.7116
1500 μM	11	96.5517	96.2882	1007035	1050027	95.9056			1500 μM	4	20 μg (in template)	93.1034	92.9567	921261	946585	97.3247
									1500 μM	4	40 μg (in template)	89.6552	92.0273	726525	786291	92.399
									1500 μM	11	20 μg (in primers)	96.5517	94.9544	506648	519900	97.451

## Sheet: Table S6
NO BSA											BSA
Sample	Expt #	Amount nhDNA	Amount Inhibitor	% Haplotype Detected	% Genome Reported	# Used Reads	Total # of Reads	% Used Reads	Read Length Histogram		Sample	Expt #	Amount nhDNA	Amount Inhibitor	Amount BSA	% Haplotype Detected	% Genome Reported	# Used Reads	Total # of Reads	% Used Reads	Read Length Histogram
QC+nhDNA	2	100 ng	None	100	100	740316	742100	99.7596
QC+nhDNA+HE	2	100 ng	10 μM Hematin	0	0	1300	22508	5.77572			QC+nhDNA+HE	3	100 ng	10 μM Hematin	10 μg (in template)	100	100	714634	715838	99.8318
QC+nhDNA+HE	11	1000 ng	10 μM Hematin	0	0	970	69374	1.39822			QC+nhDNA+HE	4	100 ng	10 μM Hematin	20 μg (in template)	100	98.5696	659322	660881	99.7641
QC+nhDNA+HE	11	1000 ng	50 μM Hematin	0	0	926	59877	1.5465			QC+nhDNA+HE	4	100 ng	10 μM Hematin	40 μg (in template)	100	98.9498	690365	692773	99.6524
QC+nhDNA+HA	11	1000 ng	50 ng/μL Humic Acid	0	0	179	12571	1.42391			QC+nhDNA+HE	11	1000 ng	10 μM Hematin	20 μg (in primers)	93.1034	99.6982	350886	352826	99.4502
											QC+nhDNA+HE	11	1000 ng	50 μM Hematin	20 μg (in primers)	93.1034	99.6982	379267	380697	99.6244
											QC+nhDNA+HA	11	1000 ng	50 ng/μL Humic Acid	20 μg (in primers)	93.1034	99.6982	459110	460795	99.6343
